# Supplementary material for: Post-marketing safety of lorlatinib: a real-world study based on the FDA adverse event reporting system
Source: Front Pharmacol. 2024 Jun 5;15:1385036. doi: 10.3389/fphar.2024.1385036 (PMC11188337; doi:10.3389/fphar.2024.1385036)
Supplement: Supplementary file 1 [file Table2.XLSX]

## Sheet: Age
		PT	Age (≥18)	Age (＜18)	Odds Ratio
		Amnesia	18	1	1.21444
		Aphasia	15	1	1.01044
		Ascites	10	1	0.671875
		Aspartate aminotransferase increased	13	1	0.874804
		Blindness	9	1	0.604373
		Blood cholesterol abnormal	7	1	0.469579
		Blood cholesterol increased	91	6	1.02266
		Blood creatine phosphokinase increased	4	1	0.267913
		Blood creatinine increased	13	1	0.874804
		Blood triglycerides increased	53	4	0.889451
		Brain oedema	17	1	1.14637
		Carpal tunnel syndrome	8	1	0.536941
		Cerebral infarction	11	1	0.739448
		Cerebrovascular accident	19	1	1.28257
		Cognitive disorder	49	10	0.3126
		Death	445	9	4.02881
		Delirium	18	2	0.60251
		Depressed level of consciousness	10	1	0.671875
		Disorientation	11	1	0.739448
		Dyslipidaemia	24	2	0.805876
		Dysphagia	15	1	1.01044
		Dyspnoea	104	1	7.34721
		Electrocardiogram QT prolonged	21	1	1.41907
		Fluid retention	18	1	1.21444
		General physical health deterioration	27	1	1.83027
		Generalised oedema	8	1	0.536941
		Haemoglobin decreased	41	1	2.79989
		Hallucination	72	3	1.64047
		Hallucination, auditory	21	2	0.704034
		Hallucination, visual	19	2	0.636316
		Hepatic function abnormal	12	1	0.807091
		Hydrocephalus	4	2	0.132918
		Hypercholesterolaemia	69	8	0.565422
		Hyperglycaemia	9	3	0.198334
		Hyperlipidaemia	29	9	0.205097
		Hypertriglyceridaemia	41	7	0.381381
		Hypothyroidism	11	3	0.242661
		Jaundice	6	1	0.402287
		Leukoencephalopathy	2	1	0.133817
		Lipids abnormal	8	1	0.536941
		Liver function test increased	4	2	0.132918
		Low density lipoprotein increased	35	2	1.18206
		Memory impairment	53	3	1.19535
		Mental disorder	20	5	0.26178
		Mood altered	8	1	0.536941
		Mood swings	9	1	0.604373
		Neoplasm progression	386	16	1.78125
		Nervous system disorder	19	3	0.420897
		Neuropathy peripheral	31	3	0.691065
		Neurotoxicity	13	1	0.874804
		Oedema	55	7	0.515429
		Oedema peripheral	82	2	2.83983
		Peripheral sensory neuropathy	3	1	0.20083
		Peripheral swelling	63	2	2.15961
		Pleural effusion	60	1	4.13904
		Pneumonia	60	3	1.35829
		Pneumonia aspiration	7	1	0.469579
		Pneumonitis	19	2	0.636316
		Psychotic disorder	14	1	0.942589
		Psychotic symptom	2	1	0.133817
		Pulmonary embolism	31	1	2.10585
		Respiratory failure	15	1	1.01044
		Slow speech	3	1	0.20083
		Speech disorder	34	2	1.14768
		Tinnitus	11	1	0.739448
		Urinary incontinence	8	1	0.536941
		Weight increased	78	8	0.642279
