# Supplementary material for: Post-marketing safety of lorlatinib: a real-world study based on the FDA adverse event reporting system
Source: Front Pharmacol. 2024 Jun 5;15:1385036. doi: 10.3389/fphar.2024.1385036 (PMC11188337; doi:10.3389/fphar.2024.1385036)
Supplement: Supplementary file 2 [file Table3.XLSX]

## Sheet: Gender
		PT	Femlae (n)	Male (n)	Odds Ratio
		Abnormal dreams	2	1	1.64083
		Acute psychosis	2	3	0.545951
		Affect lability	2	1	1.64083
		Affective disorder	7	4	1.43717
		Aggression	7	5	1.14869
		Altered state of consciousness	9	5	1.4791
		Amnesia	18	6	2.47964
		Amylase increased	2	4	0.409091
		Anal incontinence	4	2	1.64179
		Aphasia	10	7	1.17263
		Ascites	7	4	1.43717
		Aspartate aminotransferase increased	7	8	0.715969
		Ataxia	5	3	1.36794
		Atelectasis	2	5	0.326975
		Blindness	4	8	0.408209
		Blood albumin decreased	3	1	2.46309
		Blood alkaline phosphatase increased	2	7	0.233128
		Blood bilirubin decreased	2	1	1.64083
		Blood cholesterol abnormal	7	2	2.87958
		Blood cholesterol increased	70	43	1.35318
		Blood creatine phosphokinase increased	3	2	1.23043
		Blood creatinine decreased	5	4	1.02502
		Blood creatinine increased	8	8	0.818862
		Blood glucose increased	16	18	0.725569
		Blood lactate dehydrogenase increased	2	3	0.545951
		Blood thyroid stimulating hormone increased	7	5	1.14869
		Blood triglycerides increased	40	22	1.50586
		Blood urea increased	1	6	0.136014
		Body mass index increased	2	8	0.2038
		Brain oedema	11	10	0.901125
		Brain operation	3	3	0.819538
		Carcinoembryonic antigen increased	5	4	1.02502
		Cardiac failure	17	12	1.16365
		Cardiac tamponade	3	5	0.490828
		Cardiomegaly	3	1	2.46309
		Cardiomyopathy	3	3	0.819538
		Carpal tunnel syndrome	8	3	2.19361
		Central nervous system lesion	2	3	0.545951
		Cerebral atrophy	3	2	1.23043
		Cerebral disorder	5	1	4.11128
		Cerebral haemorrhage	7	4	1.43717
		Cerebral infarction	5	7	0.584125
		Cerebrovascular accident	12	10	0.983784
		Cognitive disorder	50	23	1.81271
		Confusional state	28	22	1.04449
		Deafness	7	2	2.87958
		Death	271	263	0.805704
		Deep vein thrombosis	7	9	0.635835
		Delirium	9	13	0.564736
		Delusion	6	1	4.93722
		Depressed level of consciousness	8	4	1.64371
		Diabetes mellitus	9	9	0.818727
		Disorientation	5	7	0.584125
		Dysarthria	13	6	1.78412
		Dyslipidaemia	13	14	0.759043
		Dysphagia	16	5	2.64337
		Dysphoria	3	2	1.23043
		Dyspnoea	53	55	0.781508
		Dyspnoea exertional	7	7	0.818998
		Eastern Cooperative Oncology Group performance status worsened	2	1	1.64083
		Ejection fraction decreased	2	5	0.326975
		Electrocardiogram QT prolonged	10	12	0.68091
		Eyelid ptosis	3	1	2.46309
		Face oedema	5	2	2.05377
		Fluid retention	13	10	1.06657
		Gamma-glutamyltransferase increased	3	10	0.244295
		General physical health deterioration	9	19	0.38427
		Generalised oedema	10	1	8.25337
		Glycosylated haemoglobin increased	6	5	0.983857
		Haemoglobin decreased	22	21	0.856639
		Haemoptysis	7	8	0.715969
		Hallucination	53	42	1.03611
		Hallucination, auditory	15	7	1.76556
		Hallucination, visual	13	13	0.818182
		Hallucinations, mixed	2	1	1.64083
		Hepatic function abnormal	6	7	0.701473
		Hepatic lesion	2	2	0.819672
		High density lipoprotein decreased	2	3	0.545951
		Hydrocephalus	3	3	0.819538
		Hypercholesterolaemia	51	30	1.40944
		Hyperglycaemia	3	9	0.271688
		Hyperlipidaemia	33	16	1.70852
		Hypertriglyceridaemia	31	18	1.42185
		Hypoalbuminaemia	2	2	0.819672
		Hypothyroidism	10	4	2.05772
		Infarction	2	1	1.64083
		Infectious pleural effusion	2	1	1.64083
		Irritability	7	5	1.14869
		Ischaemic stroke	4	1	3.28657
		Jaundice	5	2	2.05377
		Language disorder	5	1	4.11128
		Lipase increased	2	2	0.819672
		Lipids abnormal	6	3	1.64275
		Lipids increased	7	5	1.14869
		Liver function test increased	3	4	0.614094
		Low density lipoprotein increased	23	16	1.18178
		Lung opacity	1	4	0.204393
		Mania	3	3	0.819538
		Memory impairment	39	21	1.53837
		Mental disorder	14	14	0.818045
		Mental impairment	9	3	2.46966
		Mental status changes	6	3	1.64275
		Mood altered	7	5	1.14869
		Mood swings	7	4	1.43717
		Mutism	2	3	0.545951
		Necrosis	2	2	0.819672
		Neoplasm progression	227	206	0.883921
		Neoplasm recurrence	3	1	2.46309
		Nervous system disorder	22	11	1.65053
		Neuropathy peripheral	33	12	2.28642
		Neurotoxicity	10	6	1.36932
		Neutrophil percentage increased	2	3	0.545951
		Oedema	48	25	1.59556
		Oedema peripheral	55	39	1.163
		Papilloedema	3	2	1.23043
		Paralysis	3	3	0.819538
		Pericardial effusion	20	9	1.83451
		Peripheral sensory neuropathy	3	1	2.46309
		Peripheral swelling	41	30	1.12438
		Persecutory delusion	3	1	2.46309
		Personality change	2	5	0.326975
		Pleural effusion	38	29	1.07657
		Pleural thickening	1	5	0.163366
		Pleurisy	2	3	0.545951
		Pleuritic pain	3	1	2.46309
		Pneumonia	30	37	0.657164
		Pneumonia aspiration	5	4	1.02502
		Pneumonitis	9	15	0.488539
		Psychiatric symptom	6	2	2.46637
		Psychotic disorder	14	13	0.881781
		Psychotic symptom	1	3	0.272772
		Pulmonary arterial hypertension	3	5	0.490828
		Pulmonary embolism	19	21	0.738149
		Pulmonary hypertension	7	2	2.87958
		Pulmonary oedema	6	7	0.701473
		Radiation necrosis	4	3	1.09353
		Respiratory disorder	5	5	0.819268
		Respiratory failure	4	14	0.231983
		Respiratory rate increased	2	4	0.409091
		Screaming	2	1	1.64083
		Second primary malignancy	9	5	1.4791
		Slow speech	2	2	0.819672
		Speech disorder	30	13	1.91254
		Stress cardiomyopathy	2	1	1.64083
		Subdural haematoma	4	3	1.09353
		Thinking abnormal	6	3	1.64275
		Thrombophlebitis migrans	1	4	0.204393
		Tinnitus	10	4	2.05772
		Tumour marker increased	3	1	2.46309
		Urinary incontinence	5	7	0.584125
		Very low density lipoprotein increased	3	4	0.614094
		Vocal cord paralysis	2	1	1.64083
		Weight increased	58	40	1.19743
		White blood cell count increased	6	7	0.701473
