# Supplementary material for: Post-marketing safety of lorlatinib: a real-world study based on the FDA adverse event reporting system
Source: Front Pharmacol. 2024 Jun 5;15:1385036. doi: 10.3389/fphar.2024.1385036 (PMC11188337; doi:10.3389/fphar.2024.1385036)
Supplement: Supplementary file 3 [file Table1.XLSX]

## Sheet: lorlatinib related AEs
		SOC	Code	PT	a	ROR	95% CI (Lower)	95% CI (Upper)
		Cardiac disorders	10007554	Cardiac failure	34	2.75248	1.96254	3.86038
		Cardiac disorders	10007610	Cardiac tamponade	8	11.4611	5.71808	22.9724
		Cardiac disorders	10007632	Cardiomegaly	4	2.90855	1.09033	7.75886
		Cardiac disorders	10007636	Cardiomyopathy	6	3.41301	1.53131	7.60701
		Cardiac disorders	10049694	Left ventricular dysfunction	4	3.8004	1.42443	10.1395
		Cardiac disorders	10034474	Pericardial effusion	33	9.58288	6.79561	13.5134
		Cardiac disorders	10066286	Stress cardiomyopathy	3	3.38977	1.09187	10.5238
		Ear and labyrinth disorders	10011878	Deafness	10	2.26252	1.21575	4.21055
		Ear and labyrinth disorders	10043882	Tinnitus	17	2.67468	1.66006	4.30943
		Endocrine disorders	10049046	Autoimmune thyroiditis	3	4.29724	1.38392	13.3435
		Endocrine disorders	10021114	Hypothyroidism	16	2.772	1.69552	4.53194
		Eye disorders	10005169	Blindness	12	1.81832	1.03124	3.20611
		Eye disorders	10015995	Eyelid ptosis	4	2.91618	1.09318	7.7792
		Eye disorders	10033712	Papilloedema	5	8.85316	3.677	21.3158
		Gastrointestinal disorders	10077605	Anal incontinence	6	2.80193	1.25725	6.24447
		Gastrointestinal disorders	10003445	Ascites	12	2.77004	1.57085	4.88467
		Gastrointestinal disorders	10013950	Dysphagia	28	2.08957	1.44	3.03217
		General disorders and administration site conditions	10011906	Death	677	6.82984	6.2675	7.44264
		General disorders and administration site conditions	10016029	Face oedema	7	3.37189	1.60534	7.08242
		General disorders and administration site conditions	10049438	General physical health deterioration	30	1.56674	1.09331	2.24517
		General disorders and administration site conditions	10018092	Generalised oedema	13	8.37625	4.85387	14.4548
		General disorders and administration site conditions	10028851	Necrosis	5	6.59645	2.74069	15.8767
		General disorders and administration site conditions	10030095	Oedema	95	13.0608	10.6413	16.0304
		General disorders and administration site conditions	10030124	Oedema peripheral	101	7.40624	6.07152	9.03437
		General disorders and administration site conditions	10048959	Peripheral swelling	73	2.12891	1.68746	2.68585
		General disorders and administration site conditions	10039740	Screaming	3	4.4248	1.42496	13.74
		Hepatobiliary disorders	10019670	Hepatic function abnormal	14	2.34154	1.38473	3.95948
		Hepatobiliary disorders	10061998	Hepatic lesion	4	4.95158	1.85553	13.2136
		Hepatobiliary disorders	10023126	Jaundice	7	2.45121	1.16715	5.14797
		Infections and infestations	10071699	Infectious pleural effusion	3	10.2337	3.29177	31.8153
		Infections and infestations	10027199	Meningitis	4	3.91674	1.468	10.4501
		Infections and infestations	10035664	Pneumonia	70	1.28442	1.01323	1.62818
		Infections and infestations	10035669	Pneumonia aspiration	10	2.60501	1.39974	4.84811
		Injury, poisoning and procedural complications	10067362	Radiation necrosis	8	77.9997	38.5974	157.626
		Injury, poisoning and procedural complications	10042361	Subdural haematoma	7	3.76542	1.7926	7.90941
		Investigations	10002016	Amylase increased	6	9.69078	4.34403	21.6185
		Investigations	10003481	Aspartate aminotransferase increased	15	2.09247	1.2596	3.47607
		Investigations	10005287	Blood albumin decreased	4	4.03749	1.51323	10.7725
		Investigations	10059570	Blood alkaline phosphatase increased	9	3.11257	1.61729	5.99035
		Investigations	10049869	Blood bilirubin decreased	3	23.2623	7.46282	72.5107
		Investigations	10005423	Blood cholesterol abnormal	9	11.5505	5.99569	22.2516
		Investigations	10005425	Blood cholesterol increased	127	19.4514	16.2736	23.2497
		Investigations	10005470	Blood creatine phosphokinase increased	7	2.16988	1.03323	4.55695
		Investigations	10005482	Blood creatinine decreased	9	14.8613	7.7113	28.6407
		Investigations	10005483	Blood creatinine increased	18	1.71588	1.07938	2.72772
		Investigations	10005557	Blood glucose increased	35	1.54904	1.10988	2.16196
		Investigations	10005630	Blood lactate dehydrogenase increased	5	2.47363	1.02841	5.94982
		Investigations	10005833	Blood thyroid stimulating hormone increased	12	9.45364	5.35742	16.6818
		Investigations	10005839	Blood triglycerides increased	66	37.9236	29.6652	48.4811
		Investigations	10005851	Blood urea increased	7	4.10485	1.9541	8.62278
		Investigations	10005897	Body mass index increased	10	36.0961	19.3237	67.4264
		Investigations	10007266	Carcinoembryonic antigen increased	9	25.9595	13.4526	50.0941
		Investigations	10067962	Eastern Cooperative Oncology Group performance status worsened	3	8.54711	2.7502	26.5628
		Investigations	10050528	Ejection fraction decreased	8	2.78586	1.39139	5.5779
		Investigations	10014387	Electrocardiogram QT prolonged	26	4.49339	3.05324	6.61285
		Investigations	10017693	Gamma-glutamyltransferase increased	14	4.73937	2.80212	8.01593
		Investigations	10018484	Glycosylated haemoglobin increased	11	2.88078	1.59311	5.20926
		Investigations	10018884	Haemoglobin decreased	43	2.61365	1.93383	3.53246
		Investigations	10020060	High density lipoprotein decreased	5	17.6296	7.31206	42.5053
		Investigations	10024574	Lipase increased	4	4.0142	1.50451	10.7104
		Investigations	10024588	Lipids abnormal	10	88.5836	47.1502	166.427
		Investigations	10024592	Lipids increased	16	57.133	34.7812	93.8492
		Investigations	10077692	Liver function test increased	12	2.51536	1.42646	4.43546
		Investigations	10024910	Low density lipoprotein increased	39	39.4681	28.7134	54.2511
		Investigations	10026991	Mean cell haemoglobin concentration decreased	3	6.72865	2.16588	20.9037
		Investigations	10027880	Monocyte count increased	3	3.50655	1.12946	10.8866
		Investigations	10052224	Neutrophil percentage increased	5	27.417	11.3541	66.2044
		Investigations	10038712	Respiratory rate increased	6	3.5524	1.59382	7.91784
		Investigations	10048621	Tumour marker increased	4	3.50925	1.31537	9.36225
		Investigations	10047361	Very low density lipoprotein increased	7	201.167	93.3363	433.575
		Investigations	10047899	Weight increased	109	2.80746	2.3184	3.39969
		Investigations	10047943	White blood cell count increased	13	2.3346	1.35364	4.02642
		Metabolism and nutrition disorders	10012601	Diabetes mellitus	22	1.92207	1.26341	2.92411
		Metabolism and nutrition disorders	10058108	Dyslipidaemia	29	33.2087	22.9865	47.9769
		Metabolism and nutrition disorders	10016807	Fluid retention	24	2.92534	1.95713	4.37255
		Metabolism and nutrition disorders	10020603	Hypercholesterolaemia	91	80.6701	65.289	99.6747
		Metabolism and nutrition disorders	10020635	Hyperglycaemia	14	2.7776	1.64254	4.69703
		Metabolism and nutrition disorders	10062060	Hyperlipidaemia	66	62.3557	48.7273	79.7957
		Metabolism and nutrition disorders	10020869	Hypertriglyceridaemia	54	64.341	49.0091	84.4693
		Metabolism and nutrition disorders	10020942	Hypoalbuminaemia	4	3.22832	1.21013	8.61234
		Musculoskeletal and connective tissue disorders	10023215	Joint effusion	4	3.05885	1.14664	8.15999
		Neoplasms benign, malignant and unspecified (incl cysts and polyps)	10061309	Neoplasm progression	494	67.3358	61.0811	74.2309
		Neoplasms benign, malignant and unspecified (incl cysts and polyps)	10061864	Neoplasm recurrence	4	7.56087	2.83202	20.1858
		Neoplasms benign, malignant and unspecified (incl cysts and polyps)	10039801	Second primary malignancy	17	8.51603	5.28292	13.7278
		Nervous system disorders	10001854	Altered state of consciousness	14	4.42761	2.61787	7.48841
		Nervous system disorders	10001949	Amnesia	27	3.09544	2.11865	4.52259
		Nervous system disorders	10002948	Aphasia	19	4.26554	2.71587	6.69945
		Nervous system disorders	10003591	Ataxia	8	4.96802	2.48059	9.94974
		Nervous system disorders	10048962	Brain oedema	21	11.9605	7.77921	18.3891
		Nervous system disorders	10007697	Carpal tunnel syndrome	12	4.65896	2.64154	8.21717
		Nervous system disorders	10051290	Central nervous system lesion	5	2.56343	1.06573	6.16591
		Nervous system disorders	10008096	Cerebral atrophy	5	11.0353	4.58175	26.5789
		Nervous system disorders	10054938	Cerebral disorder	7	4.24984	2.02308	8.92753
		Nervous system disorders	10008111	Cerebral haemorrhage	12	2.59288	1.47041	4.57219
		Nervous system disorders	10008118	Cerebral infarction	19	6.28209	3.99916	9.86823
		Nervous system disorders	10008190	Cerebrovascular accident	29	1.53783	1.06663	2.21719
		Nervous system disorders	10057668	Cognitive disorder	89	11.4451	9.26436	14.1392
		Nervous system disorders	10012373	Depressed level of consciousness	13	2.29447	1.33038	3.9572
		Nervous system disorders	10013887	Dysarthria	20	4.15865	2.67807	6.45776
		Nervous system disorders	10020508	Hydrocephalus	6	8.11452	3.63827	18.098
		Nervous system disorders	10061256	Ischaemic stroke	6	2.64438	1.18658	5.89321
		Nervous system disorders	10074869	Language disorder	6	11.9837	5.3701	26.7424
		Nervous system disorders	10024382	Leukoencephalopathy	3	6.26889	2.01807	19.4736
		Nervous system disorders	10027175	Memory impairment	61	2.48069	1.92481	3.19709
		Nervous system disorders	10027374	Mental impairment	12	3.43552	1.94811	6.05859
		Nervous system disorders	10029202	Nervous system disorder	41	14.0961	10.3489	19.2
		Nervous system disorders	10060860	Neurological symptom	4	4.95158	1.85553	13.2136
		Nervous system disorders	10029331	Neuropathy peripheral	56	3.34684	2.56874	4.36063
		Nervous system disorders	10029350	Neurotoxicity	19	5.92112	3.76948	9.30093
		Nervous system disorders	10033799	Paralysis	6	2.87825	1.29148	6.41463
		Nervous system disorders	10034620	Peripheral sensory neuropathy	4	4.24536	1.59108	11.3276
		Nervous system disorders	10036105	Polyneuropathy	9	3.95372	2.05414	7.60995
		Nervous system disorders	10071299	Slow speech	6	14.7164	6.59208	32.8533
		Nervous system disorders	10041466	Speech disorder	44	5.63566	4.18331	7.59223
		Nervous system disorders	10047674	Vocal cord paralysis	3	11.5662	3.71937	35.9676
		Psychiatric disorders	10000125	Abnormal dreams	6	2.27932	1.02282	5.07938
		Psychiatric disorders	10001022	Acute psychosis	6	21.5723	9.65367	48.206
		Psychiatric disorders	10054196	Affect lability	4	3.90849	1.46491	10.4281
		Psychiatric disorders	10001443	Affective disorder	12	9.1538	5.18766	16.1522
		Psychiatric disorders	10001488	Aggression	14	2.68113	1.5855	4.53385
		Psychiatric disorders	10010305	Confusional state	55	2.44486	1.87214	3.19279
		Psychiatric disorders	10012218	Delirium	24	4.81324	3.21974	7.19538
		Psychiatric disorders	10012239	Delusion	7	2.97996	1.41881	6.25886
		Psychiatric disorders	10013395	Disorientation	12	2.57132	1.45819	4.53417
		Psychiatric disorders	10013954	Dysphoria	5	13.289	5.51553	32.0184
		Psychiatric disorders	10019063	Hallucination	110	9.33761	7.71585	11.3002
		Psychiatric disorders	10019070	Hallucination, auditory	34	16.2598	11.5841	22.8227
		Psychiatric disorders	10019072	Hallucination, olfactory	3	47.9963	15.3211	150.358
		Psychiatric disorders	10019075	Hallucination, visual	30	9.03562	6.30231	12.9544
		Psychiatric disorders	10019079	Hallucinations, mixed	3	4.31948	1.39107	13.4126
		Psychiatric disorders	10022998	Irritability	15	2.31613	1.3942	3.84769
		Psychiatric disorders	10026749	Mania	6	3.47552	1.55934	7.74639
		Psychiatric disorders	10061284	Mental disorder	32	4.49996	3.17532	6.37719
		Psychiatric disorders	10048294	Mental status changes	9	3.05526	1.58752	5.88001
		Psychiatric disorders	10027940	Mood altered	15	4.31032	2.59415	7.16185
		Psychiatric disorders	10027951	Mood swings	11	3.11296	1.72146	5.62924
		Psychiatric disorders	10028403	Mutism	5	24.3492	10.0885	58.7683
		Psychiatric disorders	10034702	Persecutory delusion	4	11.9762	4.48237	31.9987
		Psychiatric disorders	10034719	Personality change	9	7.46447	3.87655	14.3732
		Psychiatric disorders	10061472	Psychiatric symptom	12	10.4121	5.89999	18.3748
		Psychiatric disorders	10061920	Psychotic disorder	33	9.58288	6.79561	13.5134
		Psychiatric disorders	10079254	Psychotic symptom	4	9.11415	3.41289	24.3394
		Psychiatric disorders	10043431	Thinking abnormal	9	3.73459	1.94034	7.18798
		Renal and urinary disorders	10029164	Nephrotic syndrome	4	3.92503	1.47111	10.4723
		Renal and urinary disorders	10046543	Urinary incontinence	12	2.77326	1.57268	4.89035
		Respiratory, thoracic and mediastinal disorders	10003598	Atelectasis	7	5.70497	2.71526	11.9866
		Respiratory, thoracic and mediastinal disorders	10051228	Chylothorax	3	24.6348	7.90093	76.8101
		Respiratory, thoracic and mediastinal disorders	10013968	Dyspnoea	116	1.30337	1.08246	1.56938
		Respiratory, thoracic and mediastinal disorders	10013971	Dyspnoea exertional	14	1.78186	1.0538	3.01291
		Respiratory, thoracic and mediastinal disorders	10018964	Haemoptysis	15	3.55662	2.14068	5.90913
		Respiratory, thoracic and mediastinal disorders	10081792	Lung opacity	5	6.59957	2.74199	15.8842
		Respiratory, thoracic and mediastinal disorders	10035598	Pleural effusion	70	8.27531	6.52626	10.4931
		Respiratory, thoracic and mediastinal disorders	10035616	Pleural thickening	6	26.4121	11.8113	59.0618
		Respiratory, thoracic and mediastinal disorders	10035618	Pleurisy	5	6.31803	2.62513	15.2059
		Respiratory, thoracic and mediastinal disorders	10035623	Pleuritic pain	4	11.239	4.20698	30.0249
		Respiratory, thoracic and mediastinal disorders	10035742	Pneumonitis	28	5.83071	4.01715	8.463
		Respiratory, thoracic and mediastinal disorders	10064911	Pulmonary arterial hypertension	9	3.97819	2.06685	7.65707
		Respiratory, thoracic and mediastinal disorders	10037377	Pulmonary embolism	42	3.86396	2.84871	5.24102
		Respiratory, thoracic and mediastinal disorders	10037400	Pulmonary hypertension	11	3.79366	2.09774	6.86065
		Respiratory, thoracic and mediastinal disorders	10037423	Pulmonary oedema	16	2.48851	1.52215	4.06836
		Respiratory, thoracic and mediastinal disorders	10038683	Respiratory disorder	13	2.66666	1.54613	4.59927
		Respiratory, thoracic and mediastinal disorders	10038695	Respiratory failure	20	2.08852	1.34518	3.24264
		Social circumstances	10049564	Impaired driving ability	4	3.36293	1.26056	8.97166
		Surgical and medical procedures	10061732	Brain operation	6	17.1821	7.69384	38.3713
		Vascular disorders	10051055	Deep vein thrombosis	16	2.50615	1.53294	4.0972
		Vascular disorders	10061216	Infarction	3	3.4992	1.12709	10.8637
		Vascular disorders	10043581	Thrombophlebitis migrans	6	64.8047	28.8224	145.708
